# Supplementary material for: Pharmacological inhibition of syntenin PDZ2 domain impairs breast cancer cell activities and exosome loading with syndecan and EpCAM cargo
Source: J Extracell Vesicles. 2020 Dec 15;10(2):e12039. doi: 10.1002/jev2.12039 (PMC7737769; doi:10.1002/jev2.12039)
Supplement: Supplementary file 2 — Supplementary information [file JEV2-10-e12039-s001.xlsx]

## Sheet: Table S1
COMPOUNDS				HTRF ASSAY
				GST-SyntFL		GST-biot
C-CODE	STRUCTURE	MOL WEIGHT	FORMULA	SDC2	FZD7
C1		357.42	C16H23NO6S	0.992333	0.949961	0.984054
C2		329.37	C14H19NO6S	0.920286	0.852784	0.99077
C3		315.369	C18H21NO4	1.0254	1.01753	0.966029
C4		301.342	C17H19NO4	0.778548	0.767686	1.02205
C5		350.23	C12H16BrNO4S	1.03557	0.964941	1.03902
C6		384.24	C15H14BrNO4S	1.01912	1.00161	0.908996
C7		423.28	C17H15BrN2O4S	0.98119	0.954471	0.896858
C8		339.33	C13H16F3NO4S	1.03255	0.933882	0.964276
C9		297.37	C14H19NO4S	1.01995	0.965294	1.01132
C10		323.81	C11H14ClNO4S2	1.04388	1.00188	0.997695
C11		310.41	C15H22N2O3S	1.0661	0.91298	1.00486
C12		344.39	C17H16N2O4S	1.03236	0.929216	1.00625
C13		285.36	C13H19NO4S	1.01836	0.998118	1.03466
C14		343.4	C18H17NO4S	0.959643	1.15698	0.768732
C15		323.38	C14H13NO4S2	0.928119	1.936	0.763439
C16		375.4	C18H17NO6S	0.950929	0.99898	0.943975
C17		347.39	C17H17NO5S	0.945929	1.15627	0.842414
C18		319.39	C12H17NO5S2	1.01319	1.0051	1.0544
C19		311.4	C15H21NO4S	1.07643	1.03702	1.01023
C20		367.42	C20H17NO4S	0.852667	1.03094	0.710669
C21		360.43	C18H20N2O4S	0.979238	0.93651	1.03132
C22		340.41	C14H16N2O4S2	0.946738	0.923725	0.973649
C23		343.39	C15H21NO6S	1.04214	0.926275	1.00796
C24		332.21	C12H14BrNO3S	1.02381	0.886196	1.03185
C25		374.23	C15H13Cl2NO4S	0.983071	1.02184	1.00052
C26		413.27	C17H14Cl2N2O4S	0.940238	0.961176	0.983418
C27		339.42	C15H17NO4S2	0.926976	0.971373	0.944071
C28		354.44	C14H18N4O3S2	0.941071	0.905098	0.915481
C29		407.79	C16H13ClF3NO4S	1.01926	1.19224	1.00056
C30		386.24	C16H13Cl2NO4S	0.980429	2.14259	0.972109
C31		283.34	C13H17NO4S	1.0071	0.967843	0.986
C32		313.3	C13H12FNO5S	0.974952	0.903569	0.760971
C33		311.4	C15H21NO4S	1.00283	0.945686	0.967025
C34		391.8	C12H13ClF3NO4S2	1.02867	1.02412	0.915711
C35		303.76	C12H14ClNO4S	1.0701	1.01929	1.0012
C36		323.34	C15H14FNO4S	1.0525	1.04067	1.02188
C37		329.37	C14H19NO6S	0.726738	0.67949	1.03756
C38		307.36	C15H17NO4S	0.587857	0.559373	0.923071
C39		355.41	C19H17NO4S	1.03081	0.935529	0.976121
C40		319.39	C12H17NO5S2	1.03381	0.864	1.02253
C41		355.43	C14H17N3O4S2	0.945119	0.843765	0.899397
C42		349.38	C17H16FNO4S	0.98969	1.07906	0.945527
C43		324.377	C16H24N2O5	0.99331	0.916431	1.01453
C44		321.4	C15H19N3O3S	1.01495	0.863176	0.908916
C45		303.74	C16H14ClNO3	1.02876	1.05263	1.02163
C46		345.41	C18H19NO4S	0.981429	1.20506	0.972987
C47		285.36	C13H19NO4S	0.73719	0.705647	0.963025
C48		304.302	C15H16N2O5	0.937333	0.875804	0.975502
C49		343.44	C19H21NO3S	0.928238	0.836314	1.01126
C50		394.87	C18H19ClN2O4S	0.36231	0.697294	0.224377
C51		372.48	C20H24N2O3S	0.966429	0.911412	0.981803
C52		397.51	C17H23N3O4S2	1.01505	0.864824	0.731795
C53		349.46	C17H19NO3S2	1.01602	1.02075	0.301464
C54		311.4	C15H21NO4S	0.980452	0.780471	0.997636
C55		339.47	C16H21NO3S2	0.957619	0.841647	0.92195
C56		348.21	C12H14BrNO4S	0.989881	0.864	0.996377
C57		333.85	C13H16ClNO3S2	0.978405	0.834157	0.994795
C58		301.79	C13H16ClNO3S	0.57469	0.391216	1.00873
C59		313.37	C14H19NO5S	1.01321	0.976392	0.963845
C60		326.39	C13H14N2O4S2	0.778476	0.893294	0.986213
C61		343.82	C15H18ClNO4S	0.863405	0.897882	0.967134
C62		361.46	C19H23NO4S	0.959048	0.864706	0.968146
C63		356.42	C13H16N4O4S2	0.975286	0.862039	0.962611
C64		398.54	C17H26N4O3S2	0.981667	0.820235	0.940611
C65		433.83	C18H15ClF3NO4S	0.649857	0.731373	0.54918
C66		446.83	C18H14ClF3N2O4S	0.956833	0.985176	0.965929
C67		353.82	C15H16ClN3O3S	0.836333	0.785451	0.487393
C68		331.45	C14H21NO4S2	0.720619	0.741608	1.0621
C69		394.49	C19H26N2O5S	1.05012	0.998353	1.06204
C70		460.85	C19H16ClF3N2O4S	1.01767	0.853412	0.948293
C71		336.391	C20H20N2O3	0.933381	0.840235	0.831209
C72		382.45	C21H19FN2O2S	0.910929	0.762745	0.832272
C73		350.39	C16H18N2O5S	0.972929	0.786667	0.924314
C74		370.42	C14H15FN4O3S2	0.958048	0.876941	0.856259
C75		344.45	C13H20N4O3S2	0.996881	0.977373	1.03746
C76		347.43	C18H21NO4S	1.02681	0.902235	0.956351
C77		371.84	C18H14ClN3O2S	0.0482857	0.0927843	0.0278033
C78		358.48	C14H22N4O3S2	1.03305	0.80498	1.01957
C79		353.418	C21H23NO4	0.987929	0.981333	0.964042
C80		354.36	C12H13F3N2O3S2	0.964238	0.818588	0.960406
C81		361.46	C19H23NO4S	0.577833	0.668039	0.338494
C82		374.29	C15H20BrNO3S	0.963833	0.91502	0.861381
C83		349.4	C17H19NO5S	1.11705	1.11824	0.786644
C84		349.4	C17H19NO5S	1.05017	0.845686	0.849833
C85		348.41	C17H13FO3S2	0.637119	0.859765	0.421389
C86		366.44	C20H18N2O3S	0.282857	0.318784	0.19869
C87		333.4	C17H19NO4S	0.963476	0.871294	0.967782
C88		317.39	C13H16FNO3S2	0.958476	0.846588	1.01543
C89		303.37	C12H14FNO3S2	0.88035	0.905417	0.970729
C90		351.8	C16H14ClNO4S	0.970625	1.16775	0.972183
C91		349.45	C18H23NO4S	0.9261	0.896375	0.800626
C92		370.49	C15H22N4O3S2	0.622875	0.557917	0.469103
C93		354.49	C15H22N4O2S2	0.74575	0.727542	0.432004
C94		297.37	C14H19NO4S	1.0037	0.971958	0.961641
C95		356.46	C14H20N4O3S2	0.67135	0.589417	0.507454
C96		374.46	C19H22N2O4S	1.03042	0.943417	1.00263
C97		359.48	C20H25NO3S	0.2183	0.298583	0.0794542
C98		389.47	C19H23N3O4S	0.943775	0.864583	0.925117
C99		376.45	C19H21FN2O3S	1.18535	1.15146	0.906462
C100		380.53	C17H24N4O2S2	0.812325	0.670875	0.740322
C101		356.4	C18H16N2O4S	0.463775	0.494083	0.348832
C102		375.5	C19H21NO3S2	0.9918	1.058	0.91063
C103		324.44	C16H24N2O3S	1.10045	0.95375	0.914286
C104		366.41	C17H19FN2O4S	1.01215	0.945167	0.974271
C105		362.44	C18H22N2O4S	0.79985	1.15796	0.669044
C106		365.49	C18H27N3O3S	1.10615	1.44588	0.858681
C107		380.53	C17H24N4O2S2	0.628675	0.573792	0.474989
C108		337.419	C21H23NO3	0.8783	1.16304	0.639696
C109		319.357	C17H21NO5	0.96395	0.978375	0.978121
C110		378.4	C17H18N2O6S	0.9186	0.904167	0.813549
C111		377.5	C19H27N3O3S	0.897375	0.945292	0.877729
C112		347.87	C14H18ClNO3S2	0.98665	0.995083	1.00729
C113		329.41	C18H19NO3S	0.6177	0.782583	0.367092
C114		285.31	C12H15NO5S	1.00333	0.961125	1.01008
C115		311.4	C15H21NO4S	1.0168	0.997708	0.981725
C116		391.49	C22H21N3O2S	0.492125	0.824917	0.0799231
C117		385.36	C17H14F3NO4S	0.9803	1.97683	0.913593
C118		392.47	C22H20N2O3S	0.569825	0.695875	0.462941
C119		363.41	C15H13N3O4S2	1.07482	1.21504	0.75759
C120		350.374	C20H18N2O4	1.0091	1.03412	0.819531
C121		428.3	C17H18BrNO5S	1.01605	1.04471	0.92915
C122		431.89	C21H18ClNO5S	1.04325	1.59521	0.994187
C123		419.8	C17H13ClF3NO4S	1.0304	1.34825	0.978868
C124		331.39	C16H17N3O3S	0.98555	0.996958	1.0253
C125		361.46	C19H23NO4S	0.955525	1.0565	0.967033
C126		337.37	C16H16FNO4S	1.04625	1.06917	1.0253
C127		319.38	C16H17NO4S	0.97995	1.08896	1.02489
C128		338.18	C16H13Cl2NO3	1.05363	1.11171	1.02099
C129		284.315	C16H16N2O3	1.0205	0.938958	0.9053
C130		367.401	C21H21NO5	0.954225	0.940917	0.915692
C131		489.97	C23H24ClN3O5S	0.967375	1.06954	0.965201
C132		441.5	C22H23N3O5S	0.996175	1.01362	0.964751
C133		369.296	C17H14F3NO5	1.0037	1.07071	0.969176
C134		328.39	C17H16N2O3S	0.99685	1.05904	0.889864
C135		313.328	C18H16FNO3	0.827625	0.806083	0.658982
C136		322.364	C19H18N2O3	0.9903	0.652208	0.916586
C137		337.298	C17H14F3NO3	0.914	1.197	1.0254
C138		317.36	C16H15NO4S	0.976225	1.06121	0.884963
C139		335.37	C16H17NO5S	0.90185	0.888417	0.979509
