# Supplementary material for: Pharmacological inhibition of syntenin PDZ2 domain impairs breast cancer cell activities and exosome loading with syndecan and EpCAM cargo
Source: J Extracell Vesicles. 2020 Dec 15;10(2):e12039. doi: 10.1002/jev2.12039 (PMC7737769; doi:10.1002/jev2.12039)
Supplement: Supplementary file 3 — Supplementary information [file JEV2-10-e12039-s002.xlsx]

## Sheet: Feuil1
	Results	Conditions	Conclusions
Chemical solubility and stability	> 7.3 mM (or > 2.3 mg/mL)	PBS pH 7.4 22°C	The compounds is soluble and stable (99% in 24h) under the tested conditions
Plasma stability	81 ± 1% of remaining compound after 2h	Murine plasma/PBS pH 7.4 37°C	A slight degradation of the compound is observed under the tested conditions
